# Supplementary material for: Mental health and the healthy immigrant effect in Chile: a comparative cross-sectional study with international migrants and locals
Source: Front Public Health. 2025 Aug 14;13:1582628. doi: 10.3389/fpubh.2025.1582628 (PMC12390794; doi:10.3389/fpubh.2025.1582628)
Supplement: Supplementary file 1 [file Table_1.xlsx]

## Sheet: ST1.1 Description
		Total distribution of participants			Total distribution of migrant participants			Total distribution of local participants			Migración vs factor (p-value Pearson chi2 and Cramér's V)
		(n=3320)			(n=1656)			(n=1664)
		n	%		n	%		n	%
Demographic characteristics
Population group	International migrant	1656	0.498795		1656	1
	Local	1664	0.501205					1664	1
Sex	Male	922	0.277711		484	0.292271		438	0.263221		P-value = 0,103
	Female	2397	0.721988		1171	0.707126		1226	0.736779		Cramér's V = 0,0370
	Does not answer	1	0.000301205		1	0.000603865		0	0
Age	13-18 years old	42	0.0126506		15	0.00905797		27	0.016226		P-value = 0,000
	19-29 years old	974	0.293373		513	0.309783		461	0.277043		Cramér's V = 0,1426
	30-59 years old	2079	0.626205		1072	0.647343		1007	0.605168
	60 + years old	220	0.0662651		53	0.0320048		167	0.100361
	Does not answer	5	0.00150602		3	0.00181159		2	0.00120192
Estado civil	Single	1849	0.556928		895	0.540459		954	0.573317		P-value = 0,000
	Married	891	0.268373		430	0.259662		461	0.277043		Cramér's V = 0,2833
	Co-habiting partner	305	0.0918675		269	0.16244		36	0.0216346
	Divorced or separated	213	0.0641566		46	0.0277778		167	0.100361
	Widowed	61	0.0183735		15	0.00905797		46	0.0276442
	Does not answer	1	0.000301205		1	0.000603865		0	0
Socioeconomic characteristics
Educational level	None or below basic	901	0.271386		39	0.0235507		862	0.518029		P-value = 0,000
	Completed basic education	844	0.254217		315	0.190217		529	0.317909		Cramér's V = 0,6758
	Completed secondary education	1313	0.395482		1040	0.628019		273	0.164062
	Completed higher education	261	0.0786145		261	0.157609		0	0
	Does not answer	1	0.000301205		1	0.000603865		0	0
Employment	Employed	1726	0.51988		977	0.589976		749	0.45012		P-value = 0,000
	Unemployed	569	0.171386		326	0.19686		243	0.146034		Cramér's V = 0,2622
	Housewife	806	0.242771		335	0.202295		471	0.283053
	Student or infant	216	0.0650602		15	0.00905797		201	0.120793
	Does not answer	3	0.000903614		3	0.00181159		0	0
Net income	0$	977	0.294277		491	0.296498		486	0.292067		P-value = 0,000
	0$ - 250.000$	547	0.164759		225	0.13587		322	0.19351		Cramér's V = 0,1668
	250.000$ - 500.000$	1166	0.351205		662	0.399758		504	0.302885
	500.000$ - 1.000.000$	360	0.108434		131	0.0791063		229	0.13762
	1.000.000$ or more	54	0.0162651		13	0.00785024		41	0.0246394
	Does not answer	216	0.0650602		134	0.0809179		82	0.0492788
Cash benefits during the COVID-19 pandemic	No	1329	0.400301		943	0.569444		386	0.231971		P-value = 0,000
	Yes	1867	0.562349		635	0.383454		1232	0.740385		Cramér's V = 0,3610
	Does not answer	124	0.0373494		78	0.0471014		46	0.0276442
Housing and surroundings
Tenure of the housing	Owner	1098	0.330723		95	0.0573671		1003	0.602764		P-value = 0,000
	Renter	1476	0.444578		1142	0.689614		334	0.200721		Cramér's V = 0,6896
	Rented room	377	0.113554		343	0.207126		34	0.0204327
	Other	365	0.10994		73	0.0440821		292	0.175481
	Does not answer	4	0.00120482		3	0.00181159		1	0.000600962
Overcrowding	No	2754	0.829518		1215	0.733696		1539	0.92488		P-value = 0,000
	Yes	517	0.155723		421	0.254227		96	0.0576923		Cramér's V = 0,2711
	Does not answer	49	0.014759		20	0.0120773		29	0.0174279
Littering or infestation in the surroundings	No	1221	0.367771		763	0.460749		458	0.27524		P-value = 0,000
	Yes	2089	0.629217		893	0.539251		1196	0.71875		Cramér's V = 0,1980
	Does not answer	10	0.00301205		0	0		10	0.00600962
Acoustic or visual pollution	No	1274	0.383735		833	0.503019		441	0.265024		P-value = 0,000
	Yes	2039	0.614157		823	0.496981		1216	0.730769		Cramér's V = 0,2475
	Does not answer	7	0.00210843		0	0		7	0.00420673
Safety	No	699	0.210542		478	0.288647		221	0.132812		P-value = 0,000
	Yes	2615	0.787651		1178	0.711353		1437	0.863582		Cramér's V = 0,1949
	Does not answer	6	0.00180723		0	0		6	0.00360577
Healthcare centre nearby	No	230	0.0692771		100	0.0603865		130	0.078125		P-value = 0,000
	Yes	3040	0.915663		1516	0.915459		1524	0.915865		Cramér's V = 0,0812
	Does not answer	50	0.0150602		40	0.0241546		10	0.00600962
Supermarkets or pharmacies nearby	No	45	0.0135542		23	0.0138889		22	0.0132212		P-value = 0,859
	Yes	3261	0.982229		1627	0.982488		1634	0.981971		Cramér's V = 0,0096
	Does not answer	14	0.00421687		6	0.00362319		8	0.00480769
Access to healthcare
Health insurance	None	417	0.125602		327	0.197464		90	0.0540865		P-value = 0,000
	Public	2530	0.762048		1183	0.714372		1347	0.809495		Cramér's V = 0,2454
	Private	126	0.0379518		24	0.0144928		102	0.0612981
	Other or military system	13	0.00391566		2	0.00120773		11	0.00661058
	Does not know	226	0.0680723		116	0.0700483		110	0.0661058
	Does not answer	8	0.00240964		4	0.00241546		4	0.00240385
Barriers to access healthcare	No	1668	0.50241		974	0.588164		694	0.417067		P-value = 0,000
	Yes	1423	0.428614		478	0.288647		945	0.567909		Cramér's V = 0,3307
	Has never tried to access	222	0.0668675		204	0.123188		18	0.0108173
	Does not answer	7	0.00210843		0	0		7	0.00420673
Health status and healthy lifestyles
Alcohol	Does not drink	2082	0.627108		1101	0.664855		981	0.589543		P-value = 0,000
	Drinks less than an average of 2 units a day	641	0.193072		261	0.157609		380	0.228365		Cramér's V = 0,1643
	Drinks more than an average of 2 units a day	540	0.162651		238	0.14372		302	0.18149
	Does not answer	57	0.0171687		56	0.0338164		1	0.000600962
Physical activity	No	2413	0.726807		1196	0.722222		1217	0.73137		P-value = 0,000
	Yes	865	0.260542		418	0.252415		447	0.26863		Cramér's V = 0,1140
	Does not answer	42	0.0126506		42	0.0253623		0	0
Self-reported obesity	No	2889	0.870181		1572	0.949275		1317	0.791466		P-value = 0,000
	Yes	384	0.115663		71	0.0428744		313	0.188101		Cramér's V = 0,2357
	Does not answer	47	0.0141566		13	0.00785024		34	0.0204327
Morbidity	None	2039	0.614157		1192	0.719807		847	0.509014		P-value = 0,000
	Yes, treated	585	0.176205		193	0.116546		392	0.235577		Cramér's V = 0,2196
	Yes, untreated	684	0.206024		266	0.160628		418	0.251202
	Does not answer	12	0.00361446		5	0.00301932		7	0.00420673
Family history of mood disorder	No	2439	0.734639		1432	0.864734		1007	0.605168		P-value = 0,000
	Yes	836	0.251807		208	0.125604		628	0.377404		Cramér's V = 0,2949
	Does not answer	45	0.0135542		16	0.00966184		29	0.0174279
Psychosocial factors
Perceived importance ("No one cares about what happens to me")	Strongly agrees	1192	0.359036		562	0.339372		630	0.378606		P-value = 0,000
	Moderately agrees	589	0.17741		253	0.152778		336	0.201923		Cramér's V = 0,1435
	Moderately disagrees	366	0.110241		170	0.102657		196	0.117788
	Strongly disagrees	1025	0.308735		557	0.336353		468	0.28125
	Does not know or does not answer	148	0.0445783		114	0.0688406		34	0.0204327
Perceived trust ("It is safer to trust no one")	Strongly agrees	1898	0.571687		924	0.557971		974	0.585337		P-value = 0,000
	Moderately agrees	576	0.173494		317	0.191425		259	0.155649		Cramér's V = 0,1030
	Moderately disagrees	255	0.0768072		125	0.0754831		130	0.078125
	Strongly disagrees	503	0.151506		224	0.135266		279	0.167668
	Does not know or does not answer	88	0.026506		66	0.0398551		22	0.0132212
Discrimination	No	2174	0.654819		1084	0.654589		1090	0.655048		P-value = 0,889
	Yes	1078	0.324699		540	0.326087		538	0.323317		Cramér's V = 0,0084
	Does not answer	68	0.0204819		32	0.0193237		36	0.0216346
Having a close friend or support group	No	292	0.0879518		184	0.111111		108	0.0649038		P-value = 0,000
	Yes	3018	0.909036		1468	0.886473		1550	0.93149		Cramér's V = 0,0821
	Does not answer	10	0.00301205		4	0.00241546		6	0.00360577

## Sheet: ST.2 Stress and mood disorders
		Participants who reported stress			% With stress	Stress vs factor (p-value Pearson chi2 and Cramér's V)		Participants who reported mood disorders			% With a mood disorder	Mood disorder vs factor (p-value Pearson chi2 and Cramér's V)
		No	Yes	Does not answer				No	Si	Does not answer
Demographic characteristics
Population group	International migrant	1032	617	7		P-value = 0,000		1529	115	12	0.0694444	P-value = 0,000								1656
	Local	644	1012	8		Cramér's V = 0,2365		1244	401	19	0.240986	Cramér's V = 0,2388								1664
Sex	Male	544	369	9	0.400217	P-value = 0,000		838	73	11	0.0791757	P-value = 0,000
	Female	1131	1260	6	0.525657	Cramér's V = 0,0855		1935	443	19	0.184814	Cramér's V = 0,1568
	Does not answer	1	0	0	0			0	0	1	0
Age	13-18 years old	14	27	1	0.642857	P-value = 0,001		37	5	0	0.119048	P-value = 0,000
	19-29 years old	442	527	5	0.541068	Cramér's V = 0,0615		841	125	8	0.128337	Cramér's V = 0,0878
	30-59 years old	1098	972	9	0.467532			1732	331	16	0.159211
	60 + years old	120	100	0	0.454545			159	55	6	0.25
	Does not answer	2	3	0	0.6			4	0	1	0
Estado civil	Single	856	984	9	0.53218	P-value = 0,000		1560	271	18	0.146566	P-value = 0,000
	Married	500	386	5	0.433221	Cramér's V = 0,0959		740	147	4	0.164983	Cramér's V = 0,1391
	Co-habiting partner	196	109	0	0.357377			267	35	3	0.114754
	Divorced or separated	86	126	1	0.591549			159	50	4	0.234742
	Widowed	37	24	0	0.393443			47	13	1	0.213115
	Does not answer	1	0	0	0			0	0	1	0
Socioeconomic characteristics
Educational level	None or below basic	365	531	5	0.589345	P-value = 0,000		689	201	11	0.223085	P-value = 0,000
	Completed basic education	383	458	3	0.542654	Cramér's V = 0,1253		672	162	10	0.191943	Cramér's V = 0,1703
	Completed secondary education	747	559	7	0.425743			1174	132	7	0.100533
	Completed higher education	180	81	0	0.310345			238	21	2	0.0804598
	Does not answer	1	0	0	0			0	0	1	0
Employment	Employed	900	816	10	0.472769	P-value = 0,000		1477	228	21	0.132097	P-value = 0,000
	Unemployed	307	259	3	0.455185	Cramér's V = 0,0866		479	86	4	0.151142	Cramér's V = 0,0956
	Housewife	406	398	2	0.493797			647	154	5	0.191067
	Student or infant	62	154	0	0.712963			168	48	0	0.222222
	Does not answer	1	2	0	0.666667			2	0	1	0
Net income	0$	486	489	2	0.500512	P-value = 0,000		794	179	4	0.183214	P-value = 0,000
	0$ - 250.000$	253	293	1	0.535649	Cramér's V = 0,1013		431	108	8	0.197441	Cramér's V = 0,0761
	250.000$ - 500.000$	593	569	4	0.487993			1014	144	8	0.123499
	500.000$ - 1.000.000$	190	170	0	0.472222			305	51	4	0.141667
	1.000.000$ or more	28	26	0	0.481481			45	8	1	0.148148
	Does not answer	126	82	8	0.37963			184	26	6	0.12037
Cash benefits during the COVID-19 pandemic	No	753	575	1	0.432656	P-value = 0,000		1193	126	10	0.0948081	P-value = 0,000
	Yes	853	1009	5	0.540439	Cramér's V = 0,1622		1481	369	17	0.197643	Cramér's V = 0,1032
	Does not answer	70	45	9	0.362903			99	21	4	0.169355
Housing and surroundings
Tenure of the housing	Owner	448	645	5	0.587432	P-value = 0,000		837	252	9	0.229508	P-value = 0,000
	Renter	838	629	9	0.426152	Cramér's V = 0,1099		1298	167	11	0.113144	Cramér's V = 0,1363
	Rented room	215	162	0	0.429708			348	24	5	0.0636605
	Other	171	193	1	0.528767			287	73	5	0.2
	Does not answer	4	0	0	0			3	0	1	0
Overcrowding	No	1348	1393	13	0.50581	P-value = 0,001		2265	463	26	0.168119	P-value = 0,000
	Yes	306	209	2	0.404255	Cramér's V = 0,0537		468	45	4	0.0870406	Cramér's V = 0,0586
	Does not answer	22	27	0	0.55102			40	8	1	0.163265
Littering or infestation in the surroundings	No	753	466	2	0.381654	P-value = 0,000		1078	133	10	0.108927	P-value = 0,000
	Yes	923	1159	7	0.554811	Cramér's V = 0,3654		1689	379	21	0.181427	Cramér's V = 0,0737
	Does not answer	0	4	6	0.4			6	4	0	0.4
Acoustic or visual pollution	No	779	492	3	0.386185	P-value = 0,000		1113	147	14	0.115385	P-value = 0,000
	Yes	897	1136	6	0.557136	Cramér's V = 0,4298		1656	366	17	0.1795	Cramér's V = 0,0660
	Does not answer	0	1	6	0.142857			4	3	0	0.428571
Safety	No	443	253	3	0.361946	P-value = 0,000		633	62	4	0.0886981	P-value = 0,000
	Yes	1233	1376	6	0.526195	Cramér's V = 0,4565		2137	451	27	0.172467	Cramér's V = 0,0744
	Does not answer	0	0	6	0			3	3	0	0.5
Healthcare centre nearby	No	96	133	1	0.578261	P-value = 0,000		191	35	4	0.152174	P-valor = 0,129
	Yes	1554	1481	5	0.487171	Cramér's V = 0,2320		2542	473	25	0.155592	Cramér's V = 0,0328
	Does not answer	26	15	9	0.3			40	8	2	0.16
Supermarkets or pharmacies nearby	No	18	26	1	0.577778	P-value = 0,000		34	10	1	0.222222	P-value = 0,000
	Yes	1655	1601	5	0.490954	Cramér's V = 0,4390		2730	503	28	0.154247	Cramér's V = 0,0676
	Does not answer	3	2	9	0.142857			9	3	2	0.214286
Access to healthcare
Health insurance	None	264	153	0	0.366906	P-value = 0,000		373	41	3	0.0983213	P-value = 0,001
	Public	1226	1294	10	0.511462	Cramér's V = 0,3295		2099	411	20	0.162451	Cramér's V = 0,0684
	Private	58	68	0	0.539683			99	25	2	0.198413
	Other or military system	7	6	0	0.461538			11	2	0	0.153846
	Does not know	119	107	0	0.473451			186	35	5	0.154867
	Does not answer	2	1	5	0.125			5	2	1	0.25
Barriers to access healthcare	No	992	668	8	0.40048	P-value = 0,000		1478	176	14	0.105516	P-value = 0,000
	Yes	535	886	2	0.622628	Cramér's V = 0,3811		1079	328	16	0.230499	Cramér's V = 0,1392
	Has never tried to access	149	73	0	0.328829			213	8	1	0.036036
	Does not answer	0	2	5	0.285714			3	4	0	0.571429
Health status and healthy lifestyles
Alcohol	Does not drink	1061	1012	9	0.486071	P-value = 0,000		1769	301	12	0.144573	P-value = 0,004
	Drinks less than an average of 2 units a day	325	312	4	0.486739	Cramér's V = 0,0662		511	119	11	0.185647	Cramér's V = 0,0533
	Drinks more than an average of 2 units a day	245	294	1	0.544444			451	82	7	0.151852
	Does not answer	45	11	1	0.192982			42	14	1	0.245614
Physical activity	No	1180	1225	8	0.507667	P-value = 0,001		2014	377	22	0.156237	P-valor = 0,470
	Yes	465	393	7	0.454335	Cramér's V = 0,0538		728	129	8	0.149133	Cramér's V = 0,0231
	Does not answer	31	11	0	0.261905			31	10	1	0.238095
Self-reported obesity	No	1508	1370	11	0.474213	P-value = 0,000		2544	333	12	0.115265	P-value = 0,000
	Yes	146	236	2	0.614583	Cramér's V = 0,0801		212	169	3	0.440104	Cramér's V = 0,3584
	Does not answer	22	23	2	0.489362			17	14	16	0.297872
Morbidity	None	1100	930	9	0.456106	P-value = 0,000		1908	121	10	0.0593428	P-value = 0,000
	Yes, treated	259	322	4	0.550427	Cramér's V = 0,0817		441	140	4	0.239316	Cramér's V = 0,4747
	Yes, untreated	312	371	1	0.542398			423	255	6	0.372807
	Does not answer	5	6	1	0.5			1	0	11	0
Family history of mood disorder	No	1373	1053	13	0.431734	P-value = 0,000		2228	194	17	0.0795408	P-value = 0,000
	Yes	285	549	2	0.656699	Cramér's V = 0,1391		517	308	11	0.368421	Cramér's V = 0,2537
	Does not answer	18	27	0	0.6			28	14	3	0.311111
Psychosocial factors
Perceived importance ("No one cares about what happens to me")	Strongly agrees	560	629	3	0.527685	P-value = 0,000		966	211	15	0.177013	P-value = 0,006
	Moderately agrees	275	313	1	0.531409	Cramér's V = 0,1594		481	104	4	0.17657	Cramér's V = 0,0569
	Moderately disagrees	176	189	1	0.516393			306	58	2	0.15847
	Strongly disagrees	581	444	0	0.433171			893	125	7	0.121951
	Does not know or does not answer	84	54	10	0.364865			127	18	3	0.121622
Perceived trust ("It is safer to trust no one")	Strongly agrees	934	961	3	0.506322	P-value = 0,000		1576	306	16	0.161222	P-value = 0,555
	Moderately agrees	288	287	1	0.498264	Cramér's V = 0,1951		491	79	6	0.137153	Cramér's V = 0,0321
	Moderately disagrees	130	124	1	0.486275			212	39	4	0.152941
	Strongly disagrees	270	233	0	0.463221			418	82	3	0.163022
	Does not know or does not answer	54	24	10	0.272727			76	10	2	0.113636
Discrimination	No	1221	950	3	0.436983	P-value = 0,000		1884	273	17	0.125575	P-value = 0,000
	Yes	431	646	1	0.599258	Cramér's V = 0,2630		842	227	9	0.210575	Cramér's V = 0,1063
	Does not answer	24	33	11	0.485294			47	16	5	0.235294
Having a close friend or support group	No	125	167	0	0.571918	P-value = 0,000		230	58	4	0.19863	P-value = 0,003
	Yes	1551	1462	5	0.484427	Cramér's V = 0,5780		2537	455	26	0.150762	Cramér's V = 0,0497
	Does not answer	0	0	10	0			6	3	1	0.3

## Sheet: Stepwise model stress
	Stepwise model for stress
	Term	PRR	CI95%	p.value
	Sex: Female (ref. Male)	1.68231	(1.397 to 2.026)	4.55534e-08	**
	Age: 19-20 (ref. 13-18)	0.72816	(0.352 to 1.506)	0.391909
	Age: 30-59	0.56156	(0.27 to 1.17)	0.123297
	Age: 60+	0.540415	(0.242 to 1.206)	0.132775
	Marital Status: Married (ref. Single)	0.703547	(0.583 to 0.848)	0.00023411	**
	Marital Status: Co-habiting partner	0.627206	(0.477 to 0.825)	0.000840201	**
	Marital Status: Divorced or separated	1.03177	(0.745 to 1.429)	0.850829
	Marital Status: Widowed	0.595403	(0.328 to 1.082)	0.0888137
	Educational level: Primary (ref. None)	0.846615	(0.684 to 1.048)	0.12536
	Educational level: Secondary	0.694558	(0.57 to 0.847)	0.0003115	**
	Educational level: Higher education	0.487347	(0.352 to 0.674)	1.39994e-05	**
	Employment: Unemployed (ref. Employed)	0.919966	(0.744 to 1.138)	0.441301
	Employment: Housewife	0.881329	(0.721 to 1.078)	0.217878
	Employment: Student or infant	1.46104	(1.01 to 2.114)	0.0441477	*
	Overcrowding: Yes (ref. No)	0.846362	(0.683 to 1.049)	0.127171
	Littering or infestation: Yes (ref. No)	1.37253	(1.154 to 1.632)	0.000343376	**
	Acoustic or visual pollution: Yes (ref. No)	1.39793	(1.177 to 1.66)	0.000132471	**
	Healthcare centre nearby: Yes (ref. No)	0.75864	(0.564 to 1.021)	0.0680916
	Health insurance: Public (ref. None)	1.36042	(1.058 to 1.749)	0.016288	*
	Health insurance: Private	1.62614	(1.032 to 2.561)	0.0359489	*
	Health insurance: Other or military system	1.0193	(0.299 to 3.471)	0.975602
	Health insurance: Does not know	1.1169	(0.773 to 1.613)	0.555239
	Barriers to access healthcare: Yes (ref. No)	1.82474	(1.556 to 2.139)	1.5716e-13	**
	Barriers to access healthcare: Has never tried	1.08544	(0.772 to 1.525)	0.636658
	Alcohol: Drinks less than an average of 2 units a day (ref.Does not drink)	0.936665	(0.769 to 1.141)	0.514739
	Alcohol: Drinks more than an average of 2 units a day	1.26035	(1.02 to 1.558)	0.0322327	*
	Physical activity: Yes (ref. No)	0.808033	(0.679 to 0.961)	0.015979	*
	Morbidity: Yes, treated (ref. None)	1.25074	(1.01 to 1.549)	0.0402625	*
	Morbidity: Yes, untreated	1.03171	(0.845 to 1.26)	0.759638
	Family history of mood disorder: Yes (ref. No)	1.81414	(1.511 to 2.179)	2.07882e-10	**
	Discrimination: Yes (ref. No)	1.55412	(1.319 to 1.831)	1.42775e-07	**
	Having a close friend or support group: Yes (ref. No)	0.658774	(0.505 to 0.859)	0.00208278	**
	Intercept	0.922081	(0.386 to 2.201)	0.854973
	Model for stress: VIF < 1.62 for all variables; AIC: 4118.4; AUC: 0.7224; Proportion of deviance explained: 0.1154; G² statistic (deviance): 528.616; McFadden's pseudo-R²: 0.1154 R²ML (maximum likelihood): 0.1478; R²CU (Cragg-Uhler or Nagelkerke): 0.1971.
	* p.value < 0.05 ** p.value < 0.01

## Sheet: Stepwise model mood
	Stepwise model for mood disorders
	Term	PRR	CI95%	p.value
	Sex: Female (ref. Male)	1.99561	(1.474 to 2.701)	7.8826e-06	**
	Net income: ($0 - $250000] (ref. $0)	0.788284	(0.564 to 1.103)	0.163846
	Net income: ($250.000 - $500000]	0.625101	(0.469 to 0.833)	0.00141018	**
	Net income: ($500000 - $1000000]	0.712315	(0.471 to 1.076)	0.107048
	Net income: $1000000 or more	0.81839	(0.334 to 2.003)	0.660438
	Housing type 2 (ref. Housing type 1)	0.802126	(0.617 to 1.042)	0.0989086
	Housing type 3	0.512576	(0.307 to 0.856)	0.0106343	*
	Housing type 4	0.85472	(0.608 to 1.202)	0.366485
	Overcrowing: Yes (ref. No)	0.673586	(0.458 to 0.99)	0.0444632	*
	Safety: Yes (ref. No)	1.27987	(0.925 to 1.77)	0.136051
	Barriers to access healthcare: Yes (ref. No)	1.58305	(1.251 to 2.003)	0.000131503	**
	Barriers to access healthcare: Has never tried	0.524955	(0.242 to 1.137)	0.102012
	Self-reported obesity: Yes (ref. No)	2.53493	(1.927 to 3.334)	3.636e-11	**
	Morbidity: Yes, treated (ref. None)	3.42138	(2.562 to 4.57)	1.14654e-16	**
	Morbidity: Yes, untreated	5.72582	(4.375 to 7.493)	3.56512e-36	**
	Family history of mood disorder: Yes (ref. No)	3.88026	(3.084 to 4.882)	2.91931e-30	**
	Discrimination: Yes (ref. No)	1.58848	(1.25 to 2.018)	0.000163203	**
	Having a close friend or support group: Yes (ref. No)	0.729223	(0.502 to 1.06)	0.0978091
	Intercept	0.0270701	(0.014 to 0.051)	5.54523e-29	**
	Model for mood disorders: VIF < 1.20 for all variables; AIC: 2095.1; AUC: 0.8545; Proportion of deviance explained: 0.2802; G² statistic (deviance): 800.848; McFadden's pseudo-R²: 0.280; R²ML (maximum likelihood): 0.2161; R²CU (Cragg-Uhler or Nagelkerke): 0.3722.
	* p.value < 0.05 ** p.value < 0.01

## Sheet: Models migrant population
	Stepwise model for stress
	Term	PRR	CI95%	p.value
	Sex: Female (ref. Male)	1.43699	(1.092 to 1.890)	0.00956942	*
	Marital Status: Married (ref. Single)	0.760846	(0.586 to 0.987)	0.0399371	*
	Marital Status: Co-habiting partner	0.681315	(0.499 to 0.930)	0.0157681	*
	Marital Status: Divorced or separated	1.12199	(0.588 to 2.142)	0.727098
	Marital Status: Widowed	0.278485	(0.059 to 1.315)	0.106421
	Educational level: Primary (ref. None)	2.00896	(0.904 to 4.463)	0.0866443
	Educational level: Secondary	1.71529	(0.791 to 3.718)	0.171488
	Educational level: Higher education	1.27648	(0.567 to 2.875)	0.555526
	Net income: ($0 - $250000] (ref. $0)	0.816792	(0.560 to 1.191)	0.290235
	Net income: ($250.000 - $500000]	0.977057	(0.749 to 1.275)	0.864192
	Net income: ($500000 - $1000000]	1.01591	(0.626 to 1.649)	0.948709
	Net income: $1000000 or more	0.172746	(0.014 to 2.142)	0.163504
	Littering or infestation: Yes (ref. No)	1.29569	(1.009 to 1.664)	0.0422843	*
	Acoustic or visual pollution: Yes (ref. No)	1.26194	(0.986 to 1.616)	0.0651237
	Healthcare centre nearby: Yes (ref. No)	0.630326	(0.410 to 0.969)	0.035529	*
	Health insurance: Public (ref. None)	1.47662	(1.084 to 2.011)	0.0133766	*
	Health insurance: Private	1.97338	(0.758 to 5.139)	0.163811
	Health insurance: Other or military system	0.986098	(0.047 to 20.648)	0.992798
	Health insurance: Does not know	0.909943	(0.546 to 1.516)	0.716852
	Barriers to access healthcare: Yes (ref. No)	2.02165	(1.587 to 2.575)	1.36365e-08	**
	Barriers to access healthcare: Has never tried	1.28098	(0.876 to 1.873)	0.201454
	Alcohol: Drinks less than an average of 2 units a day (ref.Does not drink)	0.805249	(0.589 to 1.102)	0.175288
	Alcohol: Drinks more than an average of 2 units a day	1.3588	(0.985 to 1.875)	0.0617886
	Physical activity: Yes (ref. No)	0.639923	(0.492 to 0.832)	0.000884597	**
	Family history of mood disorder: Yes (ref. No)	2.33239	(1.689 to 3.222)	3.04087e-07	**
	Discrimination: Yes (ref. No)	1.89107	(1.502 to 2.381)	7.46817e-08	**
	Having a close friend or support group: Yes (ref. No)	0.739223	(0.528 to 1.035)	0.0784895
	Intercept	0.237602	(0.088 to 0.638)	0.00439174	**
	Stepwise model for mood disorders
	Term	PRR	CI95%	p.value
	Age: 19-20 (ref. 13-18)	0.0825533	(0.015 to 0.446)	0.00375589	**
	Age: 30-59	0.142406	(0.028 to 0.734)	0.0198338	*
	Age: 60+	0.0711593	(0.010 to 0.528)	0.0097608	*
	Net income: ($0 - $250000] (ref. $0)	0.934137	(0.485 to 1.801)	0.838463
	Net income: ($250.000 - $500000]	0.47873	(0.268 to 0.855)	0.0132571	*
	Net income: ($500000 - $1000000]	0.202611	(0.061 to 0.668)	0.00884277	**
	Net income: $1000000 or more	0.579016	(0.056 to 5.960)	0.645782
	Overcrowding: Yes (ref. No)	0.576043	(0.323 to 1.029)	0.0622136
	Acoustic or visual pollution: Yes (ref. No)	1.54818	(0.978 to 2.450)	0.0619642
	Supermarket or pharmacy nearby: Yes (ref. No)	0.322528	(0.093 to 1.124)	0.0755882
	Barriers to access healthcare: Yes (ref. No)	2.1476	(1.337 to 3.450)	0.0015885	**
	Barriers to access healthcare: Has never tried	0.748487	(0.301 to 1.858)	0.53212
	Self-reported obesity: Yes (ref. No)	2.58632	(1.288 to 5.193)	0.00760025	**
	Morbidity: Yes, treated (ref. None)	3.64841	(1.909 to 6.971)	9.20522e-05	**
	Morbidity: Yes, untreated	8.89144	(5.211 to 15.172)	2.03237e-15	**
	Family history of mood disorder: Yes (ref. No)	6.54548	(3.914 to 10.947)	1.10646e-11	**
	Discrimination: Yes (ref. No)	1.64212	(1.035 to 2.604)	0.0350376	*
	Intercept	0.336712	(0.049 to 2.325)	0.26937
	Model for stress: VIF < 1.37 for all variables; AIC: 2030.8; AUC: 0.7026; Proportion of deviance explained: 0.0943; G² statistic (deviance): 205.610; McFadden's pseudo-R²: 0.0943 R²ML (maximum likelihood): 0.1172; R²CU (Cragg-Uhler or Nagelkerke): 0.1598.
	Model for mood disorders: VIF < 1.21 for all variables; AIC: 610.61; AUC: 0.8827; Proportion of deviance explained: 0.3106; G² statistic (deviance): 258.938; McFadden's pseudo-R²: 0.311; R²ML (maximum likelihood): 0.1458; R²CU (Cragg-Uhler or Nagelkerke): 0.3664.
	* p.value < 0.05 ** p.value < 0.01

## Sheet: Models migratory variables
	Stepwise model for stress						VIF < 1.05 for all variables; AIC: 2117.2; AUC: 0.627; Proportion of deviance explained: 0.03633; Estadístico G² (deviance): 79.22; Pseudo-R² de McFadden: 0.036; R²ML (maximum likelihood): 0.047; R²CU (Cragg-Uhler o Nagelkerke): 0.064
	Term	PRR	CI95%	p.value			Model for stress: VIF < 1.05 for all variables; AIC: 2117.2; AUC: 0.627; Proportion of deviance explained: 0.03633; G² statistic (deviance): 79.22; McFadden's pseudo-R²: 0.036; R²ML (maximum likelihood): 0.047; R²CU (Cragg-Uhler or Nagelkerke): 0.064.
	Perceived amount of international migrants in their neighborhood	1.00576	(1.002 to 1.009)	0.00106315	**
	The culture of the country of origin has to be emphasized and contact with the local culture limited (ref. Strongly disagree)
	Disagree	0.665633	(0.456 to 0.971)	0.0347748	*
	Neutral	0.80089	(0.611 to 1.049)	0.106992
	Agree	0.580986	(0.398 to 0.848)	0.00488865	**
	Strongly agree	0.788478	(0.497 to 1.250)	0.311617
	Feels that the locals are tolerant towards migrants (ref. No)
	Yes	0.768477	(0.616 to 0.958)	0.0194507	*
	Has experienced abuse for being a migrant (ref. No)
	Yes	2.0867	(1.684 to 2.586)	2.54878e-11	**
	Intercept	0.440187	(0.331 to 0.586)	2.20891e-08	**
	Stepwise model for mood disorders
	Term	PRR	CI95%	p.value
	Country of origin (ref. Peru)
	Colombia	1.09545	(0.520 to 2.308)	0.810409
	Venezuela	1.0822	(0.567 to 2.067)	0.810794
	Haiti	0.416893	(0.173 to 1.003)	0.0506863
	Other	1.34458	(0.688 to 2.629)	0.38659
	Time spent in Chile (years)	1.04785	(1.003 to 1.095)	0.035729	*
	Has experienced abuse for being a migrant (ref. No)
	Yes	2.16144	(1.463 to 3.193)	0.000111547	**
	Intercept	0.0432037	(0.022 to 0.084)	1.18199e-19	**
	Model for stress: VIF < 1.05 for all variables; AIC: 2117.2; AUC: 0.627; Proportion of deviance explained: 0.03633; G² statistic (deviance): 79.22; McFadden's pseudo-R²: 0.036; R²ML (maximum likelihood): 0.047; R²CU (Cragg-Uhler or Nagelkerke): 0.064.
	Model for mood disorders: VIF < 1.59 for all variables; AIC: 816.28; AUC: 0.6524; Proportion of deviance explained: 0.0375; G² statistic (deviance): 31.26; McFadden's pseudo-R²: 0.0375; R²ML (maximum likelihood): 0.0188; R²CU (Cragg-Uhler or Nagelkerke): 0.047.
	* p.value < 0.05 ** p.value < 0.01
